# Supplementary material for: Optogenetic and pharmacological interventions link hypocretin neurons to impulsivity in mice
Source: Commun Biol. 2023 Jan 19;6:74. doi: 10.1038/s42003-023-04409-w (PMC9852239; doi:10.1038/s42003-023-04409-w)
Supplement: Supplementary file 3 — Supplementary Data 1 [file 42003_2023_4409_MOESM3_ESM.xlsx]

## Sheet: Sheet1
Figure	Sample Size	Statistical Test	P Value
2D	CorrGo: 5	Mixed-effects analysis	Time x Transition, F(3,10) = 2.69, p = 0.10
	CorrNoGo: 5	Factor 1: Time	Time, F(1,4) = 3.75, p = 0.12
	IncorrGo: 5	Factor 2: Transition	Transition, F(3,12) = 0.36, p = 0.78
	IncorrNoGo: 4
		Bonferroni's multiple comparisons tests	Multiple Comparisons:
			CorrGo pre vs. post, p = 0.03
			CorrNoGo pre vs. post, p > 0.99
			IncorrGo pre vs. post, p = 0.66
			IncorrNoGo pre vs. post, p = 0.67
2E	CorrGo: 5	Two-Way RM-ANOVA	Time x Transition, F(1,4) = 0.62, p = 0.47
	CorrNoGo: 5	Factor 1: Time	Time, F(1,4) = 9.27, p = 0.04
	IncorrGo: 5	Factor 2: Transition	Transition, F(1,4) = 2.30, p = 0.20
	IncorrNoGo: 5
		Bonferroni's multiple comparisons tests	Multiple Comparisons:
			CorrGo pre vs. post, p > 0.99
			CorrNoGo pre vs. post, p = 0.47
2F	CorrGo: 5	Two-Way RM-ANOVA	Time x Transition, F(1,4) = 0.007, p = 0.94
	CorrNoGo: 5	Factor 1: Time	Time, F(1,4) = 7.88, p = 0.048
	IncorrGo: 5	Factor 2: Transition	Transition, F(1,4) = 0.002, p = 0.97
	IncorrNoGo: 5
		Bonferroni's multiple comparisons tests	Multiple Comparisons:
			CorrGo pre vs. post, p < 0.001
			CorrNoGo pre vs. post, p < 0.001
3A	Hcrt-cre+: 7	Two-Way RM-ANOVA	Stimulation x Genotype, F(2,24) = 59.75, p < 0.0001
	Hcrt-cre-: 7	Factor 1: Stimulation	Stimulation, F(2,24) = 100.3, p < 0.0001
		Factor 2: Genotype	Genotype, F(1,12) = 173.9, p < 0.0001
			Subject, F(12,24) = 1.28, p = 0.29
		Bonferroni's multiple comparisons test, stimulation vs 0 Hz control
			Multiple Comparisons:
			Hcrt-cre- 0Hz vs 5Hz, p = 0.47
			Hcrt-cre- 0Hz vs 10Hz, p = 0.052
			Hcrt-cre+ 0Hz vs 5Hz, p = 0.0002
			Hcrt-cre+ 0Hz vs 10Hz, p < 0.0001
3B	Hcrt-cre+: 7	Two-Way RM-ANOVA	Stimulation x Genotype, F(2,24) = 60.75, p < 0.0001
	Hcrt-cre-: 7	Factor 1: Stimulation	Stimulation, F(2,24) = 103.5, p < 0.0001
		Factor 2: Genotype	Genotype, F(1,12) = 139.1, p < 0.0001
			Subject, F(12,24) = 1.46, p = 0.21
		Bonferroni's multiple comparisons test, Stimulation Hz vs 0 Hz control
			Multiple Comparisons:
			Hcrt-cre- 0Hz vs 5Hz, p = 0.67
			Hcrt-cre- 0Hz vs 10Hz, p = 0.048
			Hcrt-cre+ 0Hz vs 5Hz, p = 0.0008
			Hcrt-cre+ 0Hz vs 10Hz, p < 0.0001
3C	Hcrt-cre+: 7	Two-Way RM-ANOVA	Stimulation x Genotype, F(2,24) = 0.55, p = 0.59
	Hcrt-cre-: 7	Factor 1: Stimulation	Stimulation, F(2,24) = 9.29, p = 0.001
		Factor 2: Genotype	Genotype, F(1,12) = 0.12, p = 0.73
			Subject, F(12,24) = 1.10, p = 0.40
		Bonferroni's multiple comparisons test, Stimulation Hz vs 0 Hz control
			Multiple Comparisons:
			Hcrt-cre- 0Hz vs 5Hz, p > 0.99
			Hcrt-cre- 0Hz vs 10Hz, p = 0.18
			Hcrt-cre+ 0Hz vs 5Hz, p = 0.92
			Hcrt-cre+ 0Hz vs 10Hz, p = 0.02
4A	Hcrt-cre+: 7	One-way RM-ANOVA	Treatment, F(1.27,7.61) = 147.6, p < 0.0001
	Hcrt-cre-: 7		Individual, F(6,12) = 2.11, p = 0.13
		Bonferroni's multiple comparisons test, treatment vs. vehicle
			Multiple Comparisons:
			Vehicle vs. Amph. 1, p = 0.006
			Vehicle vs. Amph. 2.5, p < 0.0001
4B	Hcrt-cre+: 7	One-way RM-ANOVA	Treatment, F(1.98,11.90) = 6.60, p = 0.01
	Hcrt-cre-: 7		Individual, F(6,12) = 0.13, p = 0.99
		Bonferroni's multiple comparisons test, treatment vs. vehicle
			Multiple Comparisons:
			Vehicle vs. Atom. 1, p > 0.99
			Vehicle vs. Atom. 5, p = 0.05
4C	Hcrt-cre+: 7	One-way RM-ANOVA	Treatment, F(1.86,11.17) = 9.44, p = 0.004
	Hcrt-cre-: 7		Individual, F(6,12) = 0.89, p = 0.52
		Bonferroni's multiple comparisons test, treatment vs. vehicle
			Multiple Comparisons:
			Vehicle vs. HcrtR1 Antag. 2.5, p = 0.66
			Vehicle vs. HcrtR1 Antag. 7.5, p = 0.02
			Vehicle vs. HcrtR1 Antag. 12.5, p = 0.001
4D	Hcrt-cre+: 7	One-way RM-ANOVA	Treatment, F(1.34,8.04) = 103.5, p < 0.0001
	Hcrt-cre-: 7		Individual, F(6,12) = 1.66, p = 0.21
		Bonferroni's multiple comparisons test, treatment vs. vehicle
			Multiple Comparisons:
			Vehicle vs. Amph. 1, p = 0.009
			Vehicle vs. Amph. 2.5, p < 0.0001
4E	Hcrt-cre+: 7	One-way RM-ANOVA	Treatment, F(1.97,11.84) = 8.89, p = 0.005
	Hcrt-cre-: 7		Individual, F(6,12) = 0.15, p = 0.99
		Bonferroni's multiple comparisons test, treatment vs. vehicle
			Multiple Comparisons:
			Vehicle vs. Atom. 1, p > 0.99
			Vehicle vs. Atom. 5, p = 0.02
4F	Hcrt-cre+: 7	One-way RM-ANOVA	Treatment, F(1.71,10.25) = 6.88, p = 0.02
	Hcrt-cre-: 7		Individual, F(6,12) = 0.80, p = 0.59
		Bonferroni's multiple comparisons test, treatment vs. vehicle
			Multiple Comparisons:
			Vehicle vs. HcrtR1 Antag. 2.5, p > 0.99
			Vehicle vs. HcrtR1 Antag. 7.5, p = 0.07
			Vehicle vs. HcrtR1 Antag. 12.5, p = 0.001
4G	Hcrt-cre+: 7	One-way RM-ANOVA	Treatment, F(1.20,7.17) = 147.6, p = 0.008
	Hcrt-cre-: 7		Individual, F(6,12) = 1.00, p = 0.47
		Bonferroni's multiple comparisons test, treatment vs. vehicle
			Multiple Comparisons:
			Vehicle vs. Amph. 1, p = 0.002
			Vehicle vs. Amph. 2.5, p = 0.01
4H	Hcrt-cre+: 7	One-way RM-ANOVA	Treatment, F(1.26,7.54) = 12.51, p = 0.007
	Hcrt-cre-: 7		Individual, F(6,12) = 1.71, p = 0.20
		Bonferroni's multiple comparisons test, treatment vs. vehicle
			Multiple Comparisons:
			Vehicle vs. Atom. 1, p = 0.03
			Vehicle vs. Atom. 5, p = 0.02
4I	Hcrt-cre+: 7	One-way RM-ANOVA	Treatment, F(1.90,11.37) = 5.35, p = 0.02
	Hcrt-cre-: 7		Individual, F(6,12) = 0.65, p = 0.69
		Bonferroni's multiple comparisons test, treatment vs. vehicle
			Multiple Comparisons:
			Vehicle vs. HcrtR1 Antag. 2.5, p = 0.65
			Vehicle vs. HcrtR1 Antag. 7.5, p = 0.08
			Vehicle vs. HcrtR1 Antag. 12.5, p = 0.003
5A	Hcrt-cre+: 7	Two-Way RM-ANOVA	Treatment x Genotype, F(2,24) = 65.14, p < 0.0001
	Hcrt-cre-: 7	Factor 1: Treatment	Treatment, F(1.82,21.88) = 56.44, p < 0.0001
		Factor 2: Genotype	Genotype, F(1,12) = 449.2, p < 0.0001
			Subject, F(12,24) = 1.27, p = 0.29
		Bonferroni's multiple comparisons test, Hcrt-cre+ vs. Hcrt-cre-
			Hcrt-cre+ vs. Hcrt-cre- Multiple Comparisons:
			Vehicle, p < 0.0001
			Amph. 1, p < 0.0001
			Amph. 2.5, p = 0.0007
5B	Hcrt-cre+: 7	Two-Way RM-ANOVA	Treatment x Genotype, F(2,24) = 22.15, p < 0.0001
	Hcrt-cre-: 7	Factor 1: Treatment	Treatment, F(1.96,23.53) = 60.43, p < 0.0001
		Factor 2: Genotype	Genotype, F(1,12) = 1024, p < 0.0001
			Subject, F(12,24) = 0.65, p = 0.78
		Bonferroni's multiple comparisons test, Hcrt-cre+ vs. Hcrt-cre-
			Hcrt-cre+ vs. Hcrt-cre- Multiple Comparisons:
			Vehicle, p < 0.0001
			Atom. 1, p < 0.0001
			Atom. 5, p < 0.0001
5C	Hcrt-cre+: 7	Two-Way RM-ANOVA	Treatment x Genotype, F(3,36) = 20.46, p < 0.0001
	Hcrt-cre-: 7	Factor 1: Treatment	Treatment, F(2.46,29.52) = 73.72, p < 0.0001
		Factor 2: Genotype	Genotype, F(1,12) = 200.2, p < 0.0001
			Subject, F(12,36) = 1.17, p = 0.34
		Bonferroni's multiple comparisons test, Hcrt-cre+ vs. Hcrt-cre-
			Hcrt-cre+ vs. Hcrt-cre- Multiple Comparisons:
			Vehicle, p < 0.0001
			HcrtR1 Antag. 2.5, p < 0.0001
			HcrtR1 Antag. 7.5, p = 0.0009
			HcrtR1 Antag. 12.5, p = 0.10
5D	Hcrt-cre+: 7	Two-Way RM-ANOVA	Treatment x Genotype, F(2,24) = 44.43, p < 0.0001
	Hcrt-cre-: 7	Factor 1: Treatment	Treatment, F(1.98,23.80) = 41.02, p < 0.0001
		Factor 2: Genotype	Genotype, F(1,12) = 262.6, p < 0.0001
			Subject, F(12,24) = 1.27, p = 0.30
		Bonferroni's multiple comparisons test, Hcrt-cre+ vs. Hcrt-cre-
			Hcrt-cre+ vs. Hcrt-cre- Multiple Comparisons:
			Vehicle, p < 0.0001
			Amph. 1, p < 0.0001
			Amph. 2.5, p = 0.056
5E	Hcrt-cre+: 7	Two-Way RM-ANOVA	Treatment x Genotype, F(2,24) = 20.51, p < 0.0001
	Hcrt-cre-: 7	Factor 1: Treatment	Treatment, F(1.97,23.66) = 65.78, p < 0.0001
		Factor 2: Genotype	Genotype, F(1,12) = 502.4, p < 0.0001
			Subject, F(12,24) = 1.06, p = 0.44
		Bonferroni's multiple comparisons test, Hcrt-cre+ vs. Hcrt-cre-
			Hcrt-cre+ vs. Hcrt-cre- Multiple Comparisons:
			Vehicle, p < 0.0001
			Atom. 1, p < 0.0001
			Atom. 5, p < 0.0001
5F	Hcrt-cre+: 7	Two-Way RM-ANOVA	Treatment x Genotype, F(3,36) = 19.01, p < 0.0001
	Hcrt-cre-: 7	Factor 1: Treatment	Treatment, F(2.28,27.31) = 58.90, p < 0.0001
		Factor 2: Genotype	Genotype, F(1,12) = 174.9, p < 0.0001
			Subject, F(12,36) = 1.01, p = 0.46
		Bonferroni's multiple comparisons test, Hcrt-cre+ vs. Hcrt-cre-
			Hcrt-cre+ vs. Hcrt-cre- Multiple Comparisons:
			Vehicle, p < 0.0001
			HcrtR1 Antag. 2.5, p < 0.0001
			HcrtR1 Antag. 7.5, p = 0.004
			HcrtR1 Antag. 12.5, p = 0.17
5G	Hcrt-cre+: 7	Two-Way RM-ANOVA	Treatment x Genotype, F(2,24) = 0.47, p = 0.63
	Hcrt-cre-: 7	Factor 1: Treatment	Treatment, F(1.51,18.16) = 23.64, p < 0.0001
		Factor 2: Genotype	Genotype, F(1,12) = 618.3, p < 0.0001
			Subject, F(12,24) = 0.84, p = 0.61
		Bonferroni's multiple comparisons test, Hcrt-cre+ vs. Hcrt-cre-
			Hcrt-cre+ vs. Hcrt-cre- Multiple Comparisons:
			Vehicle, p < 0.0001
			Amph. 1, p < 0.0001
			Amph. 2.5, p < 0.0001
5H	Hcrt-cre+: 7	Two-Way RM-ANOVA	Treatment x Genotype, F(2,24) = 43.50, p < 0.0001
	Hcrt-cre-: 7	Factor 1: Treatment	Treatment, F(1.95,23.34) = 85.18, p < 0.0001
		Factor 2: Genotype	Genotype, F(1,12) = 323.9, p < 0.0001
			Subject, F(12,24) = 7.31, p < 0.0001
		Bonferroni's multiple comparisons test, Hcrt-cre+ vs. Hcrt-cre-
			Hcrt-cre+ vs. Hcrt-cre- Multiple Comparisons:
			Vehicle, p < 0.0001
			Atom. 1, p < 0.0001
			Atom. 5, p < 0.0001
5I	Hcrt-cre+: 7	Two-Way RM-ANOVA	Treatment x Genotype, F(3,36) = 13.31, p < 0.0001
	Hcrt-cre-: 7	Factor 1: Treatment	Treatment, F(1.94,23.33) = 24.80, p < 0.0001
		Factor 2: Genotype	Genotype, F(1,12) = 743.7, p < 0.0001
			Subject, F(12,36) = 1.36, p = 0.23
		Bonferroni's multiple comparisons test, Hcrt-cre+ vs. Hcrt-cre-
			Hcrt-cre+ vs. Hcrt-cre- Multiple Comparisons:
			Vehicle, p < 0.0001
			HcrtR1 Antag. 2.5, p < 0.0001
			HcrtR1 Antag. 7.5, p < 0.0001
			HcrtR1 Antag. 12.5, p < 0.0001
