# Supplementary material for: Optogenetic and pharmacological interventions link hypocretin neurons to impulsivity in mice
Source: Commun Biol. 2023 Jan 19;6:74. doi: 10.1038/s42003-023-04409-w (PMC9852239; doi:10.1038/s42003-023-04409-w)
Supplement: Supplementary file 4 — Supplementary Data 2 [file 42003_2023_4409_MOESM4_ESM.xlsx]

## Sheet: RawData
mouse	Genotype	LaserFreq	DrugGroup	#GoStimTrials	CorrGo	IncorrGo	#NoGoStimTrials	CorrNoGo	IncorrNoGo	Hits	Group Avg	STDERR	FalseAlarms	Group Avg	STDERR	PNoGo	Group Avg	STDERR	Pomission	Group Avg	STDERR	Pinhibition	Group Avg	STDERR	PreCue Response Rate	Group Avg	STDERR
1	+	0Hz	NoTreatment	16	14	2	17	13	4	0.875	0.853401	0.010036	0.235294	0.257763	0.00575958	0.764706	0.742237	0.00575958	0.125	0.146599	0.010036	0.731092	0.697865	0.00624066	0.0181269	0.0181572	0.00287205
2	+	0Hz	NoTreatment	15	13	2	15	11	4	0.866667			0.266667			0.733333			0.133333			0.692308			0.00905433
3	+	0Hz	NoTreatment	16	14	2	14	10	4	0.875			0.285714			0.714286			0.125			0.673469			0.0296736
4	+	0Hz	NoTreatment	14	12	2	16	12	4	0.857143			0.25			0.75			0.142857			0.708333			0.029
5	+	0Hz	NoTreatment	16	13	3	16	12	4	0.8125			0.25			0.75			0.1875			0.692308			0.0110887
6	+	0Hz	NoTreatment	16	14	2	15	11	4	0.875			0.266667			0.733333			0.125			0.695238			0.0140281
7	+	0Hz	NoTreatment	16	13	3	16	12	4	0.8125			0.25			0.75			0.1875			0.692308			0.016129
8	-	0Hz	NoTreatment	15	13	2	16	12	4	0.866667	0.845238	0.0272568	0.25	0.210654	0.00841241	0.75	0.789346	0.00841241	0.133333	0.154762	0.0272568	0.711538	0.74835	0.014206	0.0331658	0.0183803	0.00418233
9	-	0Hz	NoTreatment	16	14	2	15	12	3	0.875			0.2			0.8			0.125			0.771429			0.00794439
10	-	0Hz	NoTreatment	15	13	2	17	13	4	0.866667			0.235294			0.764706			0.133333			0.728507			0.00401606
11	-	0Hz	NoTreatment	16	13	3	15	12	3	0.8125			0.2			0.8			0.1875			0.753846			0.00595238
12	-	0Hz	NoTreatment	16	11	5	14	11	3	0.6875			0.214286			0.785714			0.3125			0.688312			0.0266272
13	-	0Hz	NoTreatment	15	14	1	16	13	3	0.933333			0.1875			0.8125			0.0666667			0.799107			0.0255906
14	-	0Hz	NoTreatment	16	14	2	16	13	3	0.875			0.1875			0.8125			0.125			0.785714			0.0253659
1	+	5Hz	NoTreatment	16	14	2	15	10	5	0.875	0.873669	0.00191962	0.333333	0.345238	0.0205582	0.666667	0.654762	0.0205582	0.125	0.126331	0.00191962	0.619048	0.604677	0.0239681	0.0070922	0.00975068	0.00246919
2	+	5Hz	NoTreatment	17	15	2	16	10	6	0.882353			0.375			0.625			0.117647			0.575			0.00301508
3	+	5Hz	NoTreatment	15	13	2	16	9	7	0.866667			0.4375			0.5625			0.133333			0.495192			0.00591133
4	+	5Hz	NoTreatment	16	14	2	15	10	5	0.875			0.333333			0.666667			0.125			0.619048			0.002002
5	+	5Hz	NoTreatment	16	14	2	16	11	5	0.875			0.3125			0.6875			0.125			0.642857			0.0186457
6	+	5Hz	NoTreatment	15	13	2	16	10	6	0.866667			0.375			0.625			0.133333			0.567308			0.0189055
7	+	5Hz	NoTreatment	16	14	2	16	12	4	0.875			0.25			0.75			0.125			0.714286			0.0126829
8	-	5Hz	NoTreatment	17	15	2	16	12	4	0.882353	0.854537	0.0200321	0.25	0.233333	0.0199383	0.75	0.766667	0.0199383	0.117647	0.145463	0.0200321	0.716667	0.726269	0.0234988	0.0188119	0.0140132	0.00219689
9	-	5Hz	NoTreatment	15	13	2	15	13	2	0.866667			0.133333			0.866667			0.133333			0.846154			0.0207715
10	-	5Hz	NoTreatment	14	13	1	16	12	4	0.928571			0.25			0.75			0.0714286			0.730769			0.00612245
11	-	5Hz	NoTreatment	16	13	3	16	13	3	0.8125			0.1875			0.8125			0.1875			0.769231			0.00606061
12	-	5Hz	NoTreatment	16	14	2	16	11	5	0.875			0.3125			0.6875			0.125			0.642857			0.0128458
13	-	5Hz	NoTreatment	15	13	2	16	12	4	0.866667			0.25			0.75			0.133333			0.711538			0.0131313
14	-	5Hz	NoTreatment	16	12	4	16	12	4	0.75			0.25			0.75			0.25			0.666667			0.0203488
1	+	10Hz	NoTreatment	16	14	2	15	6	9	0.875	0.836765	0.0134642	0.6	0.576891	0.00642881	0.4	0.423109	0.00642881	0.125	0.163235	0.0134642	0.314286	0.309841	0.0088586	0.0283114	0.0498369	0.017017
2	+	10Hz	NoTreatment	15	12	3	16	7	9	0.8			0.5625			0.4375			0.2			0.296875			0.026087
3	+	10Hz	NoTreatment	16	13	3	16	7	9	0.8125			0.5625			0.4375			0.1875			0.307692			0.0579421
4	+	10Hz	NoTreatment	16	13	3	17	7	10	0.8125			0.588235			0.411765			0.1875			0.276018			0.026087
5	+	10Hz	NoTreatment	17	15	2	15	6	9	0.882353			0.6			0.4			0.117647			0.32			0.0207305
6	+	10Hz	NoTreatment	15	12	3	16	7	9	0.8			0.5625			0.4375			0.2			0.296875			0.156627
7	+	10Hz	NoTreatment	16	14	2	16	7	9	0.875			0.5625			0.4375			0.125			0.357143			0.0330739
8	-	10Hz	NoTreatment	16	13	3	15	11	4	0.8125	0.835714	0.0181104	0.266667	0.254762	0.00284578	0.733333	0.745238	0.00284578	0.1875	0.164286	0.0181104	0.671795	0.694074	0.00786634	0.0315488	0.0382163	0.00234788
9	-	10Hz	NoTreatment	15	12	3	16	12	4	0.8			0.25			0.75			0.2			0.6875			0.0378072
10	-	10Hz	NoTreatment	16	15	1	16	12	4	0.9375			0.25			0.75			0.0625			0.733333			0.0519608
11	-	10Hz	NoTreatment	16	13	3	16	12	4	0.8125			0.25			0.75			0.1875			0.692308			0.034749
12	-	10Hz	NoTreatment	16	14	2	16	12	4	0.875			0.25			0.75			0.125			0.714286			0.0403846
13	-	10Hz	NoTreatment	16	13	3	15	11	4	0.8125			0.266667			0.733333			0.1875			0.671795			0.037182
14	-	10Hz	NoTreatment	15	12	3	16	12	4	0.8			0.25			0.75			0.2			0.6875			0.0338819
1	+	5Hz	Ctrl-IP	14	12	2	16	10	6	0.857143	0.852806	0.0170322	0.375	0.333683	0.0109519	0.625	0.666317	0.0109519	0.142857	0.147194	0.0170322	0.5625	0.607411	0.0160603	0.00613497	0.0149439	0.00254683
2	+	5Hz	Ctrl-IP	16	14	2	15	10	5	0.875			0.333333			0.666667			0.125			0.619048			0.00609756
3	+	5Hz	Ctrl-IP	16	13	3	16	11	5	0.8125			0.3125			0.6875			0.1875			0.615385			0.0192698
4	+	5Hz	Ctrl-IP	15	12	3	16	10	6	0.8			0.375			0.625			0.2			0.53125			0.0268657
5	+	5Hz	Ctrl-IP	16	14	2	17	12	5	0.875			0.294118			0.705882			0.125			0.663866			0.0157017
6	+	5Hz	Ctrl-IP	16	15	1	15	10	5	0.9375			0.333333			0.666667			0.0625			0.644444			0.0156863
7	+	5Hz	Ctrl-IP	16	13	3	16	11	5	0.8125			0.3125			0.6875			0.1875			0.615385			0.0148515
8	-	5Hz	Ctrl-IP	16	14	2	16	12	4	0.875	0.881918	0.0142624	0.25	0.245238	0.0145907	0.75	0.754762	0.0145907	0.125	0.118082	0.0142624	0.714286	0.722328	0.0146604	0.0150754	0.0133942	0.00311704
9	-	5Hz	Ctrl-IP	15	14	1	15	12	3	0.933333			0.2			0.8			0.0666667			0.785714			0.0277502
10	-	5Hz	Ctrl-IP	16	14	2	16	12	4	0.875			0.25			0.75			0.125			0.714286			0.0208748
11	-	5Hz	Ctrl-IP	16	13	3	16	13	3	0.8125			0.1875			0.8125			0.1875			0.769231			0.0139027
12	-	5Hz	Ctrl-IP	17	15	2	15	11	4	0.882353			0.266667			0.733333			0.117647			0.697778			0.0020202
13	-	5Hz	Ctrl-IP	15	13	2	16	12	4	0.866667			0.25			0.75			0.133333			0.711538			0.00794439
14	-	5Hz	Ctrl-IP	14	13	1	16	11	5	0.928571			0.3125			0.6875			0.0714286			0.663462			0.00619195
1	+	5Hz	Amph 1	16	13	3	17	11	6	0.8125	0.828571	0.0112129	0.352941	0.366492	0.00959495	0.647059	0.633508	0.00959495	0.1875	0.171429	0.0112129	0.565611	0.557808	0.00931528	0.178782	0.172369	0.0101529
2	+	5Hz	Amph 1	16	13	3	16	10	6	0.8125			0.375			0.625			0.1875			0.538462			0.177756
3	+	5Hz	Amph 1	15	12	3	16	11	5	0.8			0.3125			0.6875			0.2			0.609375			0.223984
4	+	5Hz	Amph 1	16	14	2	16	10	6	0.875			0.375			0.625			0.125			0.571429			0.171486
5	+	5Hz	Amph 1	16	13	3	16	10	6	0.8125			0.375			0.625			0.1875			0.538462			0.134195
6	+	5Hz	Amph 1	16	14	2	15	9	6	0.875			0.4			0.6			0.125			0.542857			0.176955
7	+	5Hz	Amph 1	16	13	3	16	10	6	0.8125			0.375			0.625			0.1875			0.538462			0.143426
8	-	5Hz	Amph 1	15	12	3	16	10	6	0.8	0.836765	0.0134642	0.375	0.378992	0.00575887	0.625	0.621008	0.00575887	0.2	0.163235	0.0134642	0.53125	0.54585	0.0123071	0.0920921	0.151282	0.0121367
9	-	5Hz	Amph 1	16	14	2	17	11	6	0.875			0.352941			0.647059			0.125			0.596639			0.130906
10	-	5Hz	Amph 1	16	13	3	15	9	6	0.8125			0.4			0.6			0.1875			0.507692			0.138415
11	-	5Hz	Amph 1	17	15	2	16	10	6	0.882353			0.375			0.625			0.117647			0.575			0.177228
12	-	5Hz	Amph 1	15	12	3	16	10	6	0.8			0.375			0.625			0.2			0.53125			0.19861
13	-	5Hz	Amph 1	16	13	3	15	9	6	0.8125			0.4			0.6			0.1875			0.507692			0.156566
14	-	5Hz	Amph 1	16	14	2	16	10	6	0.875			0.375			0.625			0.125			0.571429			0.165156
1	+	5Hz	Amph 2.5	15	12	3	16	8	8	0.8	0.816882	0.00684036	0.5	0.477381	0.0104415	0.5	0.522619	0.0104415	0.2	0.183118	0.00684036	0.375	0.414982	0.0154312	0.160433	0.138517	0.010241
2	+	5Hz	Amph 2.5	16	13	3	16	9	7	0.8125			0.4375			0.5625			0.1875			0.461538			0.113441
3	+	5Hz	Amph 2.5	16	13	3	16	8	8	0.8125			0.5			0.5			0.1875			0.384615			0.142574
4	+	5Hz	Amph 2.5	17	14	3	16	8	8	0.823529			0.5			0.5			0.176471			0.392857			0.1846
5	+	5Hz	Amph 2.5	15	12	3	15	8	7	0.8			0.466667			0.533333			0.2			0.416667			0.149149
6	+	5Hz	Amph 2.5	14	12	2	16	9	7	0.857143			0.4375			0.5625			0.142857			0.489583			0.117357
7	+	5Hz	Amph 2.5	16	13	3	16	8	8	0.8125			0.5			0.5			0.1875			0.384615			0.102061
8	-	5Hz	Amph 2.5	15	12	3	17	9	8	0.8	0.801576	0.00845758	0.470588	0.468417	0.00894146	0.529412	0.531583	0.00894146	0.2	0.198424	0.00845758	0.411765	0.414616	0.0161454	0.113772	0.110425	0.00433962
9	-	5Hz	Amph 2.5	16	13	3	15	8	7	0.8125			0.466667			0.533333			0.1875			0.425641			0.0960784
10	-	5Hz	Amph 2.5	16	12	4	16	8	8	0.75			0.5			0.5			0.25			0.333333			0.116098
11	-	5Hz	Amph 2.5	17	14	3	16	9	7	0.823529			0.4375			0.5625			0.176471			0.46875			0.0965251
12	-	5Hz	Amph 2.5	15	12	3	15	8	7	0.8			0.466667			0.533333			0.2			0.416667			0.130987
13	-	5Hz	Amph 2.5	16	13	3	16	8	8	0.8125			0.5			0.5			0.1875			0.384615			0.104433
14	-	5Hz	Amph 2.5	16	13	3	16	9	7	0.8125			0.4375			0.5625			0.1875			0.461538			0.115079
1	+	10Hz	Ctrl-IP	14	12	2	16	6	10	0.857143	0.853401	0.010036	0.625	0.603081	0.0119663	0.375	0.396919	0.0119663	0.142857	0.146599	0.010036	0.270833	0.291959	0.0199951	0.0122075	0.0154782	0.00621594
2	+	10Hz	Ctrl-IP	16	14	2	15	7	8	0.875			0.533333			0.466667			0.125			0.390476			0.00103093
3	+	10Hz	Ctrl-IP	16	13	3	16	6	10	0.8125			0.625			0.375			0.1875			0.230769			0.054326
4	+	10Hz	Ctrl-IP	15	13	2	16	6	10	0.866667			0.625			0.375			0.133333			0.278846			0.0144628
5	+	10Hz	Ctrl-IP	16	14	2	17	7	10	0.875			0.588235			0.411765			0.125			0.327731			0.00610998
6	+	10Hz	Ctrl-IP	16	14	2	15	6	9	0.875			0.6			0.4			0.125			0.314286			0.0070922
7	+	10Hz	Ctrl-IP	16	13	3	16	6	10	0.8125			0.625			0.375			0.1875			0.230769			0.0131181
8	-	10Hz	Ctrl-IP	16	12	4	16	12	4	0.75	0.827001	0.0198494	0.25	0.227381	0.0119599	0.75	0.772619	0.0119599	0.25	0.172999	0.0198494	0.666667	0.724799	0.0139268	0.0101626	0.00756975	0.00236719
9	-	10Hz	Ctrl-IP	15	14	1	15	11	4	0.933333			0.266667			0.733333			0.0666667			0.714286			0.0062435
10	-	10Hz	Ctrl-IP	16	13	3	16	13	3	0.8125			0.1875			0.8125			0.1875			0.769231			0.00606673
11	-	10Hz	Ctrl-IP	16	13	3	16	12	4	0.8125			0.25			0.75			0.1875			0.692308			0.00203666
12	-	10Hz	Ctrl-IP	17	14	3	15	12	3	0.823529			0.2			0.8			0.176471			0.757143			0.00614754
13	-	10Hz	Ctrl-IP	15	12	3	16	13	3	0.8			0.1875			0.8125			0.2			0.765625			0.00103306
14	-	10Hz	Ctrl-IP	14	12	2	16	12	4	0.857143			0.25			0.75			0.142857			0.708333			0.0212982
1	+	10Hz	Amph 1	16	14	2	17	7	10	0.875	0.87381	0.00110217	0.588235	0.607843	0.0134314	0.411765	0.392157	0.0134314	0.125	0.12619	0.00110217	0.327731	0.304439	0.0149406	0.0142712	0.00540785	0.00193647
2	+	10Hz	Amph 1	16	14	2	16	6	10	0.875			0.625			0.375			0.125			0.285714			0.00203252
3	+	10Hz	Amph 1	15	13	2	16	7	9	0.866667			0.5625			0.4375			0.133333			0.350962			0.00307377
4	+	10Hz	Amph 1	16	14	2	16	6	10	0.875			0.625			0.375			0.125			0.285714			0.00306748
5	+	10Hz	Amph 1	16	14	2	16	7	9	0.875			0.5625			0.4375			0.125			0.357143			0.0123457
6	+	10Hz	Amph 1	16	14	2	15	5	10	0.875			0.666667			0.333333			0.125			0.238095			0.00306435
7	+	10Hz	Amph 1	16	14	2	16	6	10	0.875			0.625			0.375			0.125			0.285714			0
8	-	10Hz	Amph 1	15	13	2	16	10	6	0.866667	0.847409	0.0103724	0.375	0.32423	0.0138158	0.625	0.67577	0.0138158	0.133333	0.152591	0.0103724	0.567308	0.617449	0.0155502	0.0254842	0.0124037	0.00262391
9	-	10Hz	Amph 1	16	14	2	17	11	6	0.875			0.352941			0.647059			0.125			0.596639			0.00317797
10	-	10Hz	Amph 1	16	13	3	15	10	5	0.8125			0.333333			0.666667			0.1875			0.589744			0.0145379
11	-	10Hz	Amph 1	17	14	3	16	12	4	0.823529			0.25			0.75			0.176471			0.696429			0.0113169
12	-	10Hz	Amph 1	15	13	2	16	11	5	0.866667			0.3125			0.6875			0.133333			0.639423			0.004111
13	-	10Hz	Amph 1	16	13	3	15	10	5	0.8125			0.333333			0.666667			0.1875			0.589744			0.0134298
14	-	10Hz	Amph 1	16	14	2	16	11	5	0.875			0.3125			0.6875			0.125			0.642857			0.0147679
1	+	10Hz	Amph 2.5	15	12	3	16	6	10	0.8	0.852666	0.0115016	0.625	0.594643	0.0109664	0.375	0.405357	0.0109664	0.2	0.147334	0.0115016	0.21875	0.300903	0.0205722	0.00614754	0.0658983	0.0269279
2	+	10Hz	Amph 2.5	16	14	2	16	7	9	0.875			0.5625			0.4375			0.125			0.357143			0.0031348
3	+	10Hz	Amph 2.5	16	13	3	16	6	10	0.8125			0.625			0.375			0.1875			0.230769			0.00815494
4	+	10Hz	Amph 2.5	17	15	2	16	7	9	0.882353			0.5625			0.4375			0.117647			0.3625			0.00623053
5	+	10Hz	Amph 2.5	15	13	2	15	6	9	0.866667			0.6			0.4			0.133333			0.307692			0.12747
6	+	10Hz	Amph 2.5	14	12	2	16	7	9	0.857143			0.5625			0.4375			0.142857			0.34375			0.181818
7	+	10Hz	Amph 2.5	16	14	2	16	6	10	0.875			0.625			0.375			0.125			0.285714			0.128332
8	-	10Hz	Amph 2.5	15	12	3	17	8	9	0.8	0.827836	0.012332	0.529412	0.504797	0.0118084	0.470588	0.495203	0.0118084	0.2	0.172164	0.012332	0.338235	0.388161	0.0214765	0.147964	0.144254	0.0110666
9	-	10Hz	Amph 2.5	16	13	3	15	7	8	0.8125			0.533333			0.466667			0.1875			0.34359			0.161914
10	-	10Hz	Amph 2.5	16	13	3	16	8	8	0.8125			0.5			0.5			0.1875			0.384615			0.196555
11	-	10Hz	Amph 2.5	17	15	2	16	9	7	0.882353			0.4375			0.5625			0.117647			0.504167			0.121764
12	-	10Hz	Amph 2.5	15	12	3	15	7	8	0.8			0.533333			0.466667			0.2			0.333333			0.0954236
13	-	10Hz	Amph 2.5	16	13	3	16	8	8	0.8125			0.5			0.5			0.1875			0.384615			0.147923
14	-	10Hz	Amph 2.5	16	14	2	16	8	8	0.875			0.5			0.5			0.125			0.428571			0.138235
1	+	5Hz	Atom 1	15	13	2	16	12	4	0.866667	0.837885	0.0115295	0.25	0.276541	0.0205689	0.75	0.723459	0.0205689	0.133333	0.162115	0.0115295	0.711538	0.670204	0.0240621	0.120316	0.120574	0.0112627
2	+	5Hz	Atom 1	16	14	2	17	12	5	0.875			0.294118			0.705882			0.125			0.663866			0.119522
3	+	5Hz	Atom 1	16	13	3	15	11	4	0.8125			0.266667			0.733333			0.1875			0.671795			0.14703
4	+	5Hz	Atom 1	17	14	3	16	10	6	0.823529			0.375			0.625			0.176471			0.544643			0.167671
5	+	5Hz	Atom 1	15	12	3	16	12	4	0.8			0.25			0.75			0.2			0.6875			0.103483
6	+	5Hz	Atom 1	16	13	3	16	13	3	0.8125			0.1875			0.8125			0.1875			0.769231			0.120235
7	+	5Hz	Atom 1	16	14	2	16	11	5	0.875			0.3125			0.6875			0.125			0.642857			0.065764
8	-	5Hz	Atom 1	15	13	2	16	12	4	0.866667	0.899775	0.0110711	0.25	0.198424	0.00845758	0.75	0.801576	0.00845758	0.133333	0.100225	0.0110711	0.711538	0.778708	0.0115537	0.188889	0.11804	0.0168352
9	-	5Hz	Atom 1	16	15	1	16	13	3	0.9375			0.1875			0.8125			0.0625			0.8			0.100691
10	-	5Hz	Atom 1	16	14	2	15	12	3	0.875			0.2			0.8			0.125			0.771429			0.100783
11	-	5Hz	Atom 1	17	15	2	16	13	3	0.882353			0.1875			0.8125			0.117647			0.7875			0.0954236
12	-	5Hz	Atom 1	15	14	1	16	13	3	0.933333			0.1875			0.8125			0.0666667			0.799107			0.149312
13	-	5Hz	Atom 1	14	13	1	17	14	3	0.928571			0.176471			0.823529			0.0714286			0.809955			0.149312
14	-	5Hz	Atom 1	16	14	2	15	12	3	0.875			0.2			0.8			0.125			0.771429			0.0418695
1	+	5Hz	Atom 5	17	15	2	16	12	4	0.882353	0.855217	0.0118797	0.25	0.236905	0.0120946	0.75	0.763095	0.0120946	0.117647	0.144783	0.0118797	0.716667	0.72319	0.0130967	0.0928641	0.0820605	0.00889571
2	+	5Hz	Atom 5	15	12	3	16	13	3	0.8			0.1875			0.8125			0.2			0.765625			0.131474
3	+	5Hz	Atom 5	16	14	2	15	11	4	0.875			0.266667			0.733333			0.125			0.695238			0.0618253
4	+	5Hz	Atom 5	16	14	2	16	13	3	0.875			0.1875			0.8125			0.125			0.785714			0.0878906
5	+	5Hz	Atom 5	15	13	2	16	12	4	0.866667			0.25			0.75			0.133333			0.711538			0.0714985
6	+	5Hz	Atom 5	16	14	2	15	11	4	0.875			0.266667			0.733333			0.125			0.695238			0.0559846
7	+	5Hz	Atom 5	16	13	3	16	12	4	0.8125			0.25			0.75			0.1875			0.692308			0.0728863
8	-	5Hz	Atom 5	17	15	2	16	14	2	0.882353	0.887785	0.0175325	0.125	0.134069	0.00839592	0.875	0.865931	0.00839592	0.117647	0.112215	0.0175325	0.858333	0.848469	0.0102133	0.0465116	0.0673515	0.00856665
9	-	5Hz	Atom 5	15	13	2	17	15	2	0.866667			0.117647			0.882353			0.133333			0.864253			0.0831721
10	-	5Hz	Atom 5	14	12	2	15	13	2	0.857143			0.133333			0.866667			0.142857			0.844444			0.0817121
11	-	5Hz	Atom 5	15	13	2	16	14	2	0.866667			0.125			0.875			0.133333			0.855769			0.104374
12	-	5Hz	Atom 5	14	14	0	16	14	2	1			0.125			0.875			0			0.875			0.0389484
13	-	5Hz	Atom 5	15	13	2	16	14	2	0.866667			0.125			0.875			0.133333			0.855769			0.0448343
14	-	5Hz	Atom 5	16	14	2	16	13	3	0.875			0.1875			0.8125			0.125			0.785714			0.071908
1	+	10Hz	Atom 1	15	13	2	16	8	8	0.866667	0.891001	0.011634	0.5	0.464776	0.0127966	0.5	0.535224	0.0127966	0.133333	0.108999	0.011634	0.423077	0.476762	0.0197939	0.104046	0.0819149	0.0114023
2	+	10Hz	Atom 1	16	15	1	17	10	7	0.9375			0.411765			0.588235			0.0625			0.560784			0.0231437
3	+	10Hz	Atom 1	16	14	2	15	8	7	0.875			0.466667			0.533333			0.125			0.466667			0.0780488
4	+	10Hz	Atom 1	17	16	1	16	9	7	0.941176			0.4375			0.5625			0.0588235			0.535156			0.12279
5	+	10Hz	Atom 1	15	13	2	16	8	8	0.866667			0.5			0.5			0.133333			0.423077			0.0933202
6	+	10Hz	Atom 1	16	14	2	16	9	7	0.875			0.4375			0.5625			0.125			0.5			0.0924855
7	+	10Hz	Atom 1	16	14	2	16	8	8	0.875			0.5			0.5			0.125			0.428571			0.0595703
8	-	10Hz	Atom 1	15	13	2	16	13	3	0.866667	0.871644	0.0118961	0.1875	0.234804	0.0119248	0.8125	0.765196	0.0119248	0.133333	0.128356	0.0118961	0.783654	0.731155	0.0116808	0.0720545	0.066353	0.00989314
9	-	10Hz	Atom 1	16	14	2	16	12	4	0.875			0.25			0.75			0.125			0.714286			0.0478049
10	-	10Hz	Atom 1	16	15	1	15	11	4	0.9375			0.266667			0.733333			0.0625			0.715556			0.0571705
11	-	10Hz	Atom 1	17	14	3	16	13	3	0.823529			0.1875			0.8125			0.176471			0.772321			0.106445
12	-	10Hz	Atom 1	15	13	2	16	12	4	0.866667			0.25			0.75			0.133333			0.711538			0.0535885
13	-	10Hz	Atom 1	14	12	2	17	13	4	0.857143			0.235294			0.764706			0.142857			0.72549			0.0994152
14	-	10Hz	Atom 1	16	14	2	15	11	4	0.875			0.266667			0.733333			0.125			0.695238			0.0279923
1	+	10Hz	Atom 5	17	15	2	16	10	6	0.882353	0.90105	0.0115956	0.375	0.382143	0.00426867	0.625	0.617857	0.00426867	0.117647	0.0989496	0.0115956	0.575	0.575449	0.0068069	0.037428	0.0565456	0.00947615
2	+	10Hz	Atom 5	15	13	2	16	10	6	0.866667			0.375			0.625			0.133333			0.567308			0.042898
3	+	10Hz	Atom 5	16	14	2	15	9	6	0.875			0.4			0.6			0.125			0.542857			0.0276718
4	+	10Hz	Atom 5	16	15	1	16	10	6	0.9375			0.375			0.625			0.0625			0.6			0.102539
5	+	10Hz	Atom 5	15	14	1	16	10	6	0.933333			0.375			0.625			0.0666667			0.598214			0.0761719
6	+	10Hz	Atom 5	16	15	1	15	9	6	0.9375			0.4			0.6			0.0625			0.573333			0.0704633
7	+	10Hz	Atom 5	16	14	2	16	10	6	0.875			0.375			0.625			0.125			0.571429			0.0386473
8	-	10Hz	Atom 5	17	15	2	16	13	3	0.882353	0.906237	0.0176706	0.1875	0.16145	0.0128554	0.8125	0.83855	0.0128554	0.117647	0.0937625	0.0176706	0.7875	0.820407	0.016193	0.068932	0.0408178	0.00588118
9	-	10Hz	Atom 5	15	14	1	17	15	2	0.933333			0.117647			0.882353			0.0666667			0.87395			0.0239923
10	-	10Hz	Atom 5	14	13	1	15	12	3	0.928571			0.2			0.8			0.0714286			0.784615			0.029722
11	-	10Hz	Atom 5	15	14	1	16	13	3	0.933333			0.1875			0.8125			0.0666667			0.799107			0.0252672
12	-	10Hz	Atom 5	14	13	1	16	14	2	0.928571			0.125			0.875			0.0714286			0.865385			0.0383509
13	-	10Hz	Atom 5	15	12	3	16	13	3	0.8			0.1875			0.8125			0.2			0.765625			0.0429688
14	-	10Hz	Atom 5	16	15	1	16	14	2	0.9375			0.125			0.875			0.0625			0.866667			0.0564916
1	+	5Hz	Ctrl-Oral	16	13	3	16	10	6	0.8125	0.892122	0.0164086	0.375	0.366667	0.0159719	0.625	0.633333	0.0159719	0.1875	0.107878	0.0164086	0.538462	0.588279	0.0188626	0.0059761	0.0103792	0.00262866
2	+	5Hz	Ctrl-Oral	17	15	2	15	11	4	0.882353			0.266667			0.733333			0.117647			0.697778			0.00309278
3	+	5Hz	Ctrl-Oral	15	13	2	16	10	6	0.866667			0.375			0.625			0.133333			0.567308			0.00504541
4	+	5Hz	Ctrl-Oral	16	14	2	15	9	6	0.875			0.4			0.6			0.125			0.542857			0.023976
5	+	5Hz	Ctrl-Oral	16	15	1	16	10	6	0.9375			0.375			0.625			0.0625			0.6			0.0172065
6	+	5Hz	Ctrl-Oral	15	14	1	16	10	6	0.933333			0.375			0.625			0.0666667			0.598214			0.00823893
7	+	5Hz	Ctrl-Oral	16	15	1	15	9	6	0.9375			0.4			0.6			0.0625			0.573333			0.00911854
8	-	5Hz	Ctrl-Oral	16	13	3	16	12	4	0.8125	0.848004	0.0161237	0.25	0.297969	0.0217431	0.75	0.702031	0.0217431	0.1875	0.151996	0.0161237	0.692308	0.645838	0.0288918	0.00515996	0.00908112	0.00177685
9	-	5Hz	Ctrl-Oral	17	14	3	16	10	6	0.823529			0.375			0.625			0.176471			0.544643			0.00308642
10	-	5Hz	Ctrl-Oral	15	13	2	17	12	5	0.866667			0.294118			0.705882			0.133333			0.660633			0.00729927
11	-	5Hz	Ctrl-Oral	16	14	2	15	10	5	0.875			0.333333			0.666667			0.125			0.619048			0.019019
12	-	5Hz	Ctrl-Oral	16	13	3	16	11	5	0.8125			0.3125			0.6875			0.1875			0.615385			0.00946372
13	-	5Hz	Ctrl-Oral	15	14	1	16	13	3	0.933333			0.1875			0.8125			0.0666667			0.799107			0.00934579
14	-	5Hz	Ctrl-Oral	16	13	3	15	10	5	0.8125			0.333333			0.666667			0.1875			0.589744			0.0101937
1	+	5Hz	BI 2.5	16	13	3	16	11	5	0.8125	0.846884	0.0170177	0.3125	0.252381	0.0179927	0.6875	0.747619	0.0179927	0.1875	0.153116	0.0170177	0.615385	0.698911	0.0267916	0.00752688	0.0242913	0.00490028
2	+	5Hz	BI 2.5	15	13	2	16	13	3	0.866667			0.1875			0.8125			0.133333			0.783654			0.0157729
3	+	5Hz	BI 2.5	16	12	4	16	11	5	0.75			0.3125			0.6875			0.25			0.583333			0.0156576
4	+	5Hz	BI 2.5	16	14	2	16	12	4	0.875			0.25			0.75			0.125			0.714286			0.0362087
5	+	5Hz	BI 2.5	17	15	2	15	11	4	0.882353			0.266667			0.733333			0.117647			0.697778			0.0212993
6	+	5Hz	BI 2.5	15	13	2	16	13	3	0.866667			0.1875			0.8125			0.133333			0.783654			0.0487288
7	+	5Hz	BI 2.5	16	14	2	16	12	4	0.875			0.25			0.75			0.125			0.714286			0.0248447
8	-	5Hz	BI 2.5	16	13	3	17	12	5	0.8125	0.843282	0.0102364	0.294118	0.272374	0.0080582	0.705882	0.727626	0.0080582	0.1875	0.156718	0.0102364	0.638009	0.67606	0.0129191	0.0436635	0.0749682	0.0173932
9	-	5Hz	BI 2.5	15	13	2	15	11	4	0.866667			0.266667			0.733333			0.133333			0.692308			0.0466102
10	-	5Hz	BI 2.5	16	13	3	16	11	5	0.8125			0.3125			0.6875			0.1875			0.615385			0.0337909
11	-	5Hz	BI 2.5	14	12	2	16	12	4	0.857143			0.25			0.75			0.142857			0.708333			0.0541126
12	-	5Hz	BI 2.5	15	13	2	15	11	4	0.866667			0.266667			0.733333			0.133333			0.692308			0.0692641
13	-	5Hz	BI 2.5	16	14	2	16	12	4	0.875			0.25			0.75			0.125			0.714286			0.175824
14	-	5Hz	BI 2.5	16	13	3	15	11	4	0.8125			0.266667			0.733333			0.1875			0.671795			0.101512
1	+	5Hz	BI 7.5	17	14	3	16	12	4	0.823529	0.837885	0.0115295	0.25	0.243452	0.00890302	0.75	0.756548	0.00890302	0.176471	0.162115	0.0115295	0.696429	0.709504	0.00984436	0.114561	0.0517878	0.0237673
2	+	5Hz	BI 7.5	15	13	2	16	12	4	0.866667			0.25			0.75			0.133333			0.711538			0.179348
3	+	5Hz	BI 7.5	16	13	3	16	13	3	0.8125			0.1875			0.8125			0.1875			0.769231			0.00661521
4	+	5Hz	BI 7.5	16	14	2	16	12	4	0.875			0.25			0.75			0.125			0.714286			0.010989
5	+	5Hz	BI 7.5	15	12	3	16	12	4	0.8			0.25			0.75			0.2			0.6875			0.0129171
6	+	5Hz	BI 7.5	16	14	2	15	11	4	0.875			0.266667			0.733333			0.125			0.695238			0.0263447
7	+	5Hz	BI 7.5	16	13	3	16	12	4	0.8125			0.25			0.75			0.1875			0.692308			0.0117396
8	-	5Hz	BI 7.5	17	15	2	16	12	4	0.882353	0.864741	0.00828382	0.25	0.243732	0.00947941	0.75	0.756268	0.00947941	0.117647	0.135259	0.00828382	0.716667	0.718672	0.00883564	0.0369198	0.0241214	0.00587126
9	-	5Hz	BI 7.5	15	13	2	17	13	4	0.866667			0.235294			0.764706			0.133333			0.728507			0.00320513
10	-	5Hz	BI 7.5	16	14	2	15	11	4	0.875			0.266667			0.733333			0.125			0.695238			0.0147059
11	-	5Hz	BI 7.5	16	13	3	16	13	3	0.8125			0.1875			0.8125			0.1875			0.769231			0.009375
12	-	5Hz	BI 7.5	15	13	2	16	12	4	0.866667			0.25			0.75			0.133333			0.711538			0.0179136
13	-	5Hz	BI 7.5	16	14	2	15	11	4	0.875			0.266667			0.733333			0.125			0.695238			0.0422386
14	-	5Hz	BI 7.5	16	14	2	16	12	4	0.875			0.25			0.75			0.125			0.714286			0.0444915
1	+	5Hz	BI 12.5	17	14	3	16	12	4	0.823529	0.827626	0.0125962	0.25	0.234804	0.0119248	0.75	0.765196	0.0119248	0.176471	0.172374	0.0125962	0.696429	0.715295	0.0164148	0.0308183	0.0292627	0.00231631
2	+	5Hz	BI 12.5	15	12	3	16	13	3	0.8			0.1875			0.8125			0.2			0.765625			0.0233794
3	+	5Hz	BI 12.5	16	13	3	15	11	4	0.8125			0.266667			0.733333			0.1875			0.671795			0.0203644
4	+	5Hz	BI 12.5	16	14	2	16	13	3	0.875			0.1875			0.8125			0.125			0.785714			0.0238589
5	+	5Hz	BI 12.5	15	12	3	16	12	4	0.8			0.25			0.75			0.2			0.6875			0.0352941
6	+	5Hz	BI 12.5	17	15	2	17	13	4	0.882353			0.235294			0.764706			0.117647			0.733333			0.0364964
7	+	5Hz	BI 12.5	15	12	3	15	11	4	0.8			0.266667			0.733333			0.2			0.666667			0.0346275
8	-	5Hz	BI 12.5	16	14	2	16	13	3	0.875	0.872619	0.00142289	0.1875	0.207143	0.0103686	0.8125	0.792857	0.0103686	0.125	0.127381	0.00142289	0.785714	0.762578	0.0120081	0.0698413	0.0631783	0.0112732
9	-	5Hz	BI 12.5	15	13	2	16	13	3	0.866667			0.1875			0.8125			0.133333			0.783654			0.04772
10	-	5Hz	BI 12.5	16	14	2	15	12	3	0.875			0.2			0.8			0.125			0.771429			0.0811966
11	-	5Hz	BI 12.5	16	14	2	16	13	3	0.875			0.1875			0.8125			0.125			0.785714			0.0421166
12	-	5Hz	BI 12.5	15	13	2	16	12	4	0.866667			0.25			0.75			0.133333			0.711538			0.035865
13	-	5Hz	BI 12.5	16	14	2	16	13	3	0.875			0.1875			0.8125			0.125			0.785714			0.125551
14	-	5Hz	BI 12.5	16	14	2	16	12	4	0.875			0.25			0.75			0.125			0.714286			0.0399579
1	+	10Hz	Ctrl-Oral	17	15	2	15	6	9	0.882353	0.857388	0.00966493	0.6	0.567962	0.0174874	0.4	0.432038	0.0174874	0.117647	0.142612	0.00966493	0.32	0.337273	0.0204844	0.0061792	0.100065	0.0268183
2	+	10Hz	Ctrl-Oral	16	14	2	16	6	10	0.875			0.625			0.375			0.125			0.285714			0.00212089
3	+	10Hz	Ctrl-Oral	17	14	3	16	8	8	0.823529			0.5			0.5			0.176471			0.392857			0.206659
4	+	10Hz	Ctrl-Oral	15	13	2	17	7	10	0.866667			0.588235			0.411765			0.133333			0.321267			0.166297
5	+	10Hz	Ctrl-Oral	16	13	3	15	6	9	0.8125			0.6			0.4			0.1875			0.261538			0.114754
6	+	10Hz	Ctrl-Oral	16	14	2	16	8	8	0.875			0.5			0.5			0.125			0.428571			0.12296
7	+	10Hz	Ctrl-Oral	15	13	2	16	7	9	0.866667			0.5625			0.4375			0.133333			0.350962			0.0814815
8	-	10Hz	Ctrl-Oral	16	14	2	15	11	4	0.875	0.873669	0.00191962	0.266667	0.272619	0.0160352	0.733333	0.727381	0.0160352	0.125	0.126331	0.00191962	0.695238	0.688161	0.0177071	0.0823654	0.0330437	0.0119869
9	-	10Hz	Ctrl-Oral	16	14	2	16	12	4	0.875			0.25			0.75			0.125			0.714286			0.0816754
10	-	10Hz	Ctrl-Oral	17	15	2	16	10	6	0.882353			0.375			0.625			0.117647			0.575			0.0145228
11	-	10Hz	Ctrl-Oral	15	13	2	16	12	4	0.866667			0.25			0.75			0.133333			0.711538			0.0252898
12	-	10Hz	Ctrl-Oral	16	14	2	16	12	4	0.875			0.25			0.75			0.125			0.714286			0.0178197
13	-	10Hz	Ctrl-Oral	16	14	2	15	11	4	0.875			0.266667			0.733333			0.125			0.695238			0.00750268
14	-	10Hz	Ctrl-Oral	15	13	2	16	12	4	0.866667			0.25			0.75			0.133333			0.711538			0.00212993
1	+	10Hz	BI 2.5	17	15	2	16	9	7	0.882353	0.909979	0.0116762	0.4375	0.437465	0.0109281	0.5625	0.562535	0.0109281	0.117647	0.090021	0.0116762	0.504167	0.518673	0.0133503	0.0930997	0.127071	0.0247045
2	+	10Hz	BI 2.5	15	14	1	17	9	8	0.933333			0.470588			0.529412			0.0666667			0.495798			0.216276
3	+	10Hz	BI 2.5	16	15	1	15	8	7	0.9375			0.466667			0.533333			0.0625			0.502222			0.0944206
4	+	10Hz	BI 2.5	16	14	2	16	9	7	0.875			0.4375			0.5625			0.125			0.5			0.164294
5	+	10Hz	BI 2.5	16	15	1	16	10	6	0.9375			0.375			0.625			0.0625			0.6			0.122713
6	+	10Hz	BI 2.5	15	13	2	16	9	7	0.866667			0.4375			0.5625			0.133333			0.495192			0.19096
7	+	10Hz	BI 2.5	16	15	1	16	9	7	0.9375			0.4375			0.5625			0.0625			0.533333			0.00773481
8	-	10Hz	BI 2.5	16	13	3	15	11	4	0.8125	0.831127	0.00866906	0.266667	0.235329	0.0130632	0.733333	0.764671	0.0130632	0.1875	0.168873	0.00866906	0.671795	0.716349	0.0167413	0.00876232	0.00910662	0.00222203
9	-	10Hz	BI 2.5	17	14	3	16	12	4	0.823529			0.25			0.75			0.176471			0.696429			0.00440044
10	-	10Hz	BI 2.5	15	13	2	16	13	3	0.866667			0.1875			0.8125			0.133333			0.783654			0.0209021
11	-	10Hz	BI 2.5	16	13	3	17	14	3	0.8125			0.176471			0.823529			0.1875			0.782805			0.00105485
12	-	10Hz	BI 2.5	16	13	3	15	11	4	0.8125			0.266667			0.733333			0.1875			0.671795			0.0106496
13	-	10Hz	BI 2.5	15	13	2	16	12	4	0.866667			0.25			0.75			0.133333			0.711538			0.00641026
14	-	10Hz	BI 2.5	17	14	3	16	12	4	0.823529			0.25			0.75			0.176471			0.696429			0.0115668
1	+	10Hz	BI 7.5	15	13	2	15	10	5	0.866667	0.882598	0.0086839	0.333333	0.333754	0.0171287	0.666667	0.666246	0.0171287	0.133333	0.117402	0.0086839	0.615385	0.621298	0.0207055	0.0291667	0.0251166	0.00509008
2	+	10Hz	BI 7.5	16	14	2	16	11	5	0.875			0.3125			0.6875			0.125			0.642857			0.0145682
3	+	10Hz	BI 7.5	16	15	1	16	11	5	0.9375			0.3125			0.6875			0.0625			0.666667			0.0116525
4	+	10Hz	BI 7.5	15	13	2	15	9	6	0.866667			0.4			0.6			0.133333			0.538462			0.0251309
5	+	10Hz	BI 7.5	16	14	2	16	10	6	0.875			0.375			0.625			0.125			0.571429			0.0364583
6	+	10Hz	BI 7.5	16	14	2	16	12	4	0.875			0.25			0.75			0.125			0.714286			0.0493562
7	+	10Hz	BI 7.5	17	15	2	17	11	6	0.882353			0.352941			0.647059			0.117647			0.6			0.00948367
8	-	10Hz	BI 7.5	15	12	3	15	12	3	0.8	0.835504	0.0183043	0.2	0.21131	0.0115333	0.8	0.78869	0.0115333	0.2	0.164496	0.0183043	0.75	0.745469	0.0167241	0.0378947	0.0544751	0.0180958
9	-	10Hz	BI 7.5	16	14	2	16	13	3	0.875			0.1875			0.8125			0.125			0.785714			0.012513
10	-	10Hz	BI 7.5	17	14	3	16	12	4	0.823529			0.25			0.75			0.176471			0.696429			0.0227508
11	-	10Hz	BI 7.5	15	12	3	15	11	4	0.8			0.266667			0.733333			0.2			0.666667			0.0256959
12	-	10Hz	BI 7.5	16	15	1	16	13	3	0.9375			0.1875			0.8125			0.0625			0.8			0.0401691
13	-	10Hz	BI 7.5	16	13	3	15	12	3	0.8125			0.2			0.8			0.1875			0.753846			0.0819149
14	-	10Hz	BI 7.5	15	12	3	16	13	3	0.8			0.1875			0.8125			0.2			0.765625			0.160388
1	+	10Hz	BI 12.5	16	14	2	16	12	4	0.875	0.846289	0.0126092	0.25	0.225595	0.0178656	0.75	0.774405	0.0178656	0.125	0.153711	0.0126092	0.714286	0.731639	0.0233681	0.11987	0.132519	0.011633
2	+	10Hz	BI 12.5	16	13	3	16	12	4	0.8125			0.25			0.75			0.1875			0.692308			0.101099
3	+	10Hz	BI 12.5	17	15	2	16	14	2	0.882353			0.125			0.875			0.117647			0.858333			0.126761
4	+	10Hz	BI 12.5	15	13	2	16	12	4	0.866667			0.25			0.75			0.133333			0.711538			0.197339
5	+	10Hz	BI 12.5	16	14	2	16	13	3	0.875			0.1875			0.8125			0.125			0.785714			0.12256
6	+	10Hz	BI 12.5	16	13	3	15	11	4	0.8125			0.266667			0.733333			0.1875			0.671795			0.106157
7	+	10Hz	BI 12.5	15	12	3	16	12	4	0.8			0.25			0.75			0.2			0.6875			0.153846
8	-	10Hz	BI 12.5	17	14	3	16	13	3	0.823529	0.821008	0.00898445	0.1875	0.163235	0.0134642	0.8125	0.836765	0.0134642	0.176471	0.178992	0.00898445	0.772321	0.801696	0.0154946	0.154945	0.0735228	0.0275003
9	-	10Hz	BI 12.5	15	12	3	17	15	2	0.8			0.117647			0.882353			0.2			0.852941			0.161464
10	-	10Hz	BI 12.5	16	13	3	15	12	3	0.8125			0.2			0.8			0.1875			0.753846			0.155098
11	-	10Hz	BI 12.5	16	14	2	16	13	3	0.875			0.1875			0.8125			0.125			0.785714			0.00216216
12	-	10Hz	BI 12.5	16	13	3	16	14	2	0.8125			0.125			0.875			0.1875			0.846154			0.0246781
13	-	10Hz	BI 12.5	17	14	3	15	12	3	0.823529			0.2			0.8			0.176471			0.757143			0.0109649
14	-	10Hz	BI 12.5	15	12	3	16	14	2	0.8			0.125			0.875			0.2			0.84375			0.00534759

## Sheet: GroupData
Genotype	LaserFreq	DrugGroup	Hits	Group Avg	STDERR	FalseAlarms	Group Avg	STDERR	PNoGo	Group Avg	STDERR	Pomission	Group Avg	STDERR	Pinhibition	Group Avg	STDERR
+	0Hz	NoTreatment	0.875	0.853401	0.010036	0.235294	0.257763	0.00575958	0.764706	0.742237	0.00575958	0.125	0.146599	0.010036	0.731092	0.697865	0.00624066
-	0Hz	NoTreatment	0.866667	0.845238	0.0272568	0.25	0.210654	0.00841241	0.75	0.789346	0.00841241	0.133333	0.154762	0.0272568	0.711538	0.74835	0.014206
+	5Hz	NoTreatment	0.875	0.873669	0.00191962	0.333333	0.345238	0.0205582	0.666667	0.654762	0.0205582	0.125	0.126331	0.00191962	0.619048	0.604677	0.0239681
-	5Hz	NoTreatment	0.882353	0.854537	0.0200321	0.25	0.233333	0.0199383	0.75	0.766667	0.0199383	0.117647	0.145463	0.0200321	0.716667	0.726269	0.0234988
+	10Hz	NoTreatment	0.875	0.836765	0.0134642	0.6	0.576891	0.00642881	0.4	0.423109	0.00642881	0.125	0.163235	0.0134642	0.314286	0.309841	0.0088586
-	10Hz	NoTreatment	0.8125	0.835714	0.0181104	0.266667	0.254762	0.00284578	0.733333	0.745238	0.00284578	0.1875	0.164286	0.0181104	0.671795	0.694074	0.00786634
+	5Hz	Ctrl-IP	0.857143	0.852806	0.0170322	0.375	0.333683	0.0109519	0.625	0.666317	0.0109519	0.142857	0.147194	0.0170322	0.5625	0.607411	0.0160603
-	5Hz	Ctrl-IP	0.875	0.881918	0.0142624	0.25	0.245238	0.0145907	0.75	0.754762	0.0145907	0.125	0.118082	0.0142624	0.714286	0.722328	0.0146604
+	5Hz	Amph 1	0.8125	0.828571	0.0112129	0.352941	0.366492	0.00959495	0.647059	0.633508	0.00959495	0.1875	0.171429	0.0112129	0.565611	0.557808	0.00931528
-	5Hz	Amph 1	0.8	0.836765	0.0134642	0.375	0.378992	0.00575887	0.625	0.621008	0.00575887	0.2	0.163235	0.0134642	0.53125	0.54585	0.0123071
+	5Hz	Amph 2.5	0.8	0.816882	0.00684036	0.5	0.477381	0.0104415	0.5	0.522619	0.0104415	0.2	0.183118	0.00684036	0.375	0.414982	0.0154312
-	5Hz	Amph 2.5	0.8	0.801576	0.00845758	0.470588	0.468417	0.00894146	0.529412	0.531583	0.00894146	0.2	0.198424	0.00845758	0.411765	0.414616	0.0161454
+	10Hz	Ctrl-IP	0.857143	0.853401	0.010036	0.625	0.603081	0.0119663	0.375	0.396919	0.0119663	0.142857	0.146599	0.010036	0.270833	0.291959	0.0199951
-	10Hz	Ctrl-IP	0.75	0.827001	0.0198494	0.25	0.227381	0.0119599	0.75	0.772619	0.0119599	0.25	0.172999	0.0198494	0.666667	0.724799	0.0139268
+	10Hz	Amph 1	0.875	0.87381	0.00110217	0.588235	0.607843	0.0134314	0.411765	0.392157	0.0134314	0.125	0.12619	0.00110217	0.327731	0.304439	0.0149406
-	10Hz	Amph 1	0.866667	0.847409	0.0103724	0.375	0.32423	0.0138158	0.625	0.67577	0.0138158	0.133333	0.152591	0.0103724	0.567308	0.617449	0.0155502
+	10Hz	Amph 2.5	0.8	0.852666	0.0115016	0.625	0.594643	0.0109664	0.375	0.405357	0.0109664	0.2	0.147334	0.0115016	0.21875	0.300903	0.0205722
-	10Hz	Amph 2.5	0.8	0.827836	0.012332	0.529412	0.504797	0.0118084	0.470588	0.495203	0.0118084	0.2	0.172164	0.012332	0.338235	0.388161	0.0214765
+	5Hz	Atom 1	0.866667	0.837885	0.0115295	0.25	0.276541	0.0205689	0.75	0.723459	0.0205689	0.133333	0.162115	0.0115295	0.711538	0.670204	0.0240621
-	5Hz	Atom 1	0.866667	0.899775	0.0110711	0.25	0.198424	0.00845758	0.75	0.801576	0.00845758	0.133333	0.100225	0.0110711	0.711538	0.778708	0.0115537
+	5Hz	Atom 5	0.882353	0.855217	0.0118797	0.25	0.236905	0.0120946	0.75	0.763095	0.0120946	0.117647	0.144783	0.0118797	0.716667	0.72319	0.0130967
-	5Hz	Atom 5	0.882353	0.887785	0.0175325	0.125	0.134069	0.00839592	0.875	0.865931	0.00839592	0.117647	0.112215	0.0175325	0.858333	0.848469	0.0102133
+	10Hz	Atom 1	0.866667	0.891001	0.011634	0.5	0.464776	0.0127966	0.5	0.535224	0.0127966	0.133333	0.108999	0.011634	0.423077	0.476762	0.0197939
-	10Hz	Atom 1	0.866667	0.871644	0.0118961	0.1875	0.234804	0.0119248	0.8125	0.765196	0.0119248	0.133333	0.128356	0.0118961	0.783654	0.731155	0.0116808
+	10Hz	Atom 5	0.882353	0.90105	0.0115956	0.375	0.382143	0.00426867	0.625	0.617857	0.00426867	0.117647	0.0989496	0.0115956	0.575	0.575449	0.0068069
-	10Hz	Atom 5	0.882353	0.906237	0.0176706	0.1875	0.16145	0.0128554	0.8125	0.83855	0.0128554	0.117647	0.0937625	0.0176706	0.7875	0.820407	0.016193
+	5Hz	Ctrl-Oral	0.8125	0.892122	0.0164086	0.375	0.366667	0.0159719	0.625	0.633333	0.0159719	0.1875	0.107878	0.0164086	0.538462	0.588279	0.0188626
-	5Hz	Ctrl-Oral	0.8125	0.848004	0.0161237	0.25	0.297969	0.0217431	0.75	0.702031	0.0217431	0.1875	0.151996	0.0161237	0.692308	0.645838	0.0288918
+	5Hz	BI 2.5	0.8125	0.846884	0.0170177	0.3125	0.252381	0.0179927	0.6875	0.747619	0.0179927	0.1875	0.153116	0.0170177	0.615385	0.698911	0.0267916
-	5Hz	BI 2.5	0.8125	0.843282	0.0102364	0.294118	0.272374	0.0080582	0.705882	0.727626	0.0080582	0.1875	0.156718	0.0102364	0.638009	0.67606	0.0129191
+	5Hz	BI 7.5	0.823529	0.837885	0.0115295	0.25	0.243452	0.00890302	0.75	0.756548	0.00890302	0.176471	0.162115	0.0115295	0.696429	0.709504	0.00984436
-	5Hz	BI 7.5	0.882353	0.864741	0.00828382	0.25	0.243732	0.00947941	0.75	0.756268	0.00947941	0.117647	0.135259	0.00828382	0.716667	0.718672	0.00883564
+	5Hz	BI 12.5	0.823529	0.827626	0.0125962	0.25	0.234804	0.0119248	0.75	0.765196	0.0119248	0.176471	0.172374	0.0125962	0.696429	0.715295	0.0164148
-	5Hz	BI 12.5	0.875	0.872619	0.00142289	0.1875	0.207143	0.0103686	0.8125	0.792857	0.0103686	0.125	0.127381	0.00142289	0.785714	0.762578	0.0120081
+	10Hz	Ctrl-Oral	0.882353	0.857388	0.00966493	0.6	0.567962	0.0174874	0.4	0.432038	0.0174874	0.117647	0.142612	0.00966493	0.32	0.337273	0.0204844
-	10Hz	Ctrl-Oral	0.875	0.873669	0.00191962	0.266667	0.272619	0.0160352	0.733333	0.727381	0.0160352	0.125	0.126331	0.00191962	0.695238	0.688161	0.0177071
+	10Hz	BI 2.5	0.882353	0.909979	0.0116762	0.4375	0.437465	0.0109281	0.5625	0.562535	0.0109281	0.117647	0.090021	0.0116762	0.504167	0.518673	0.0133503
-	10Hz	BI 2.5	0.8125	0.831127	0.00866906	0.266667	0.235329	0.0130632	0.733333	0.764671	0.0130632	0.1875	0.168873	0.00866906	0.671795	0.716349	0.0167413
+	10Hz	BI 7.5	0.866667	0.882598	0.0086839	0.333333	0.333754	0.0171287	0.666667	0.666246	0.0171287	0.133333	0.117402	0.0086839	0.615385	0.621298	0.0207055
-	10Hz	BI 7.5	0.8	0.835504	0.0183043	0.2	0.21131	0.0115333	0.8	0.78869	0.0115333	0.2	0.164496	0.0183043	0.75	0.745469	0.0167241
+	10Hz	BI 12.5	0.875	0.846289	0.0126092	0.25	0.225595	0.0178656	0.75	0.774405	0.0178656	0.125	0.153711	0.0126092	0.714286	0.731639	0.0233681
-	10Hz	BI 12.5	0.823529	0.821008	0.00898445	0.1875	0.163235	0.0134642	0.8125	0.836765	0.0134642	0.176471	0.178992	0.00898445	0.772321	0.801696	0.0154946

## Sheet: Amph_Plots
Genotype	LaserFreq	DrugGroup	Hits	Group Avg	STDERR	FalseAlarms	Group Avg	STDERR	PNoGo	Group Avg	STDERR	Pomission	Group Avg	STDERR	Pinhibition	Group Avg	STDERR
-	0Hz	NoTreatment	0.866667	0.845238	0.0272568	0.25	0.210654	0.00841241	0.75	0.789346	0.00841241	0.133333	0.154762	0.0272568	0.711538	0.74835	0.014206
-	5Hz	NoTreatment	0.882353	0.854537	0.0200321	0.25	0.233333	0.0199383	0.75	0.766667	0.0199383	0.117647	0.145463	0.0200321	0.716667	0.726269	0.0234988
-	5Hz	Ctrl-IP	0.875	0.881918	0.0142624	0.25	0.245238	0.0145907	0.75	0.754762	0.0145907	0.125	0.118082	0.0142624	0.714286	0.722328	0.0146604
-	5Hz	Amph 1	0.8	0.836765	0.0134642	0.375	0.378992	0.00575887	0.625	0.621008	0.00575887	0.2	0.163235	0.0134642	0.53125	0.54585	0.0123071
-	5Hz	Amph 2.5	0.8	0.801576	0.00845758	0.470588	0.468417	0.00894146	0.529412	0.531583	0.00894146	0.2	0.198424	0.00845758	0.411765	0.414616	0.0161454
-	10Hz	NoTreatment	0.8125	0.835714	0.0181104	0.266667	0.254762	0.00284578	0.733333	0.745238	0.00284578	0.1875	0.164286	0.0181104	0.671795	0.694074	0.00786634
-	10Hz	Ctrl-IP	0.75	0.827001	0.0198494	0.25	0.227381	0.0119599	0.75	0.772619	0.0119599	0.25	0.172999	0.0198494	0.666667	0.724799	0.0139268
-	10Hz	Amph 1	0.866667	0.847409	0.0103724	0.375	0.32423	0.0138158	0.625	0.67577	0.0138158	0.133333	0.152591	0.0103724	0.567308	0.617449	0.0155502
-	10Hz	Amph 2.5	0.8	0.827836	0.012332	0.529412	0.504797	0.0118084	0.470588	0.495203	0.0118084	0.2	0.172164	0.012332	0.338235	0.388161	0.0214765
+	0Hz	NoTreatment	0.875	0.853401	0.010036	0.235294	0.257763	0.00575958	0.764706	0.742237	0.00575958	0.125	0.146599	0.010036	0.731092	0.697865	0.00624066
+	5Hz	NoTreatment	0.875	0.873669	0.00191962	0.333333	0.345238	0.0205582	0.666667	0.654762	0.0205582	0.125	0.126331	0.00191962	0.619048	0.604677	0.0239681
+	5Hz	Ctrl-IP	0.857143	0.852806	0.0170322	0.375	0.333683	0.0109519	0.625	0.666317	0.0109519	0.142857	0.147194	0.0170322	0.5625	0.607411	0.0160603
+	5Hz	Amph 1	0.8125	0.828571	0.0112129	0.352941	0.366492	0.00959495	0.647059	0.633508	0.00959495	0.1875	0.171429	0.0112129	0.565611	0.557808	0.00931528
+	5Hz	Amph 2.5	0.8	0.816882	0.00684036	0.5	0.477381	0.0104415	0.5	0.522619	0.0104415	0.2	0.183118	0.00684036	0.375	0.414982	0.0154312
+	10Hz	NoTreatment	0.875	0.836765	0.0134642	0.6	0.576891	0.00642881	0.4	0.423109	0.00642881	0.125	0.163235	0.0134642	0.314286	0.309841	0.0088586
+	10Hz	Ctrl-IP	0.857143	0.853401	0.010036	0.625	0.603081	0.0119663	0.375	0.396919	0.0119663	0.142857	0.146599	0.010036	0.270833	0.291959	0.0199951
+	10Hz	Amph 1	0.875	0.87381	0.00110217	0.588235	0.607843	0.0134314	0.411765	0.392157	0.0134314	0.125	0.12619	0.00110217	0.327731	0.304439	0.0149406
+	10Hz	Amph 2.5	0.8	0.852666	0.0115016	0.625	0.594643	0.0109664	0.375	0.405357	0.0109664	0.2	0.147334	0.0115016	0.21875	0.300903	0.0205722
																																			Hcrt+
																																			Hcrt-

## Sheet: Atom_Plots
Genotype	LaserFreq	DrugGroup	Hits	Group Avg	STDERR	FalseAlarms	Group Avg	STDERR	PNoGo	Group Avg	STDERR	Pomission	Group Avg	STDERR	Pinhibition	Group Avg	STDERR
-	0Hz	NoTreatment	0.866667	0.845238	0.0272568	0.25	0.210654	0.00841241	0.75	0.789346	0.00841241	0.133333	0.154762	0.0272568	0.711538	0.74835	0.014206
-	5Hz	NoTreatment	0.882353	0.854537	0.0200321	0.25	0.233333	0.0199383	0.75	0.766667	0.0199383	0.117647	0.145463	0.0200321	0.716667	0.726269	0.0234988
-	5Hz	Ctrl-IP	0.875	0.881918	0.0142624	0.25	0.245238	0.0145907	0.75	0.754762	0.0145907	0.125	0.118082	0.0142624	0.714286	0.722328	0.0146604
-	5Hz	Atom 1	0.866667	0.899775	0.0110711	0.25	0.198424	0.00845758	0.75	0.801576	0.00845758	0.133333	0.100225	0.0110711	0.711538	0.778708	0.0115537
-	5Hz	Atom 5	0.882353	0.887785	0.0175325	0.125	0.134069	0.00839592	0.875	0.865931	0.00839592	0.117647	0.112215	0.0175325	0.858333	0.848469	0.0102133
-	10Hz	NoTreatment	0.8125	0.835714	0.0181104	0.266667	0.254762	0.00284578	0.733333	0.745238	0.00284578	0.1875	0.164286	0.0181104	0.671795	0.694074	0.00786634
-	10Hz	Ctrl-IP	0.75	0.827001	0.0198494	0.25	0.227381	0.0119599	0.75	0.772619	0.0119599	0.25	0.172999	0.0198494	0.666667	0.724799	0.0139268
-	10Hz	Atom 1	0.866667	0.871644	0.0118961	0.1875	0.234804	0.0119248	0.8125	0.765196	0.0119248	0.133333	0.128356	0.0118961	0.783654	0.731155	0.0116808
-	10Hz	Atom 5	0.882353	0.906237	0.0176706	0.1875	0.16145	0.0128554	0.8125	0.83855	0.0128554	0.117647	0.0937625	0.0176706	0.7875	0.820407	0.016193
+	0Hz	NoTreatment	0.875	0.853401	0.010036	0.235294	0.257763	0.00575958	0.764706	0.742237	0.00575958	0.125	0.146599	0.010036	0.731092	0.697865	0.00624066
+	5Hz	NoTreatment	0.875	0.873669	0.00191962	0.333333	0.345238	0.0205582	0.666667	0.654762	0.0205582	0.125	0.126331	0.00191962	0.619048	0.604677	0.0239681
+	5Hz	Ctrl-IP	0.857143	0.852806	0.0170322	0.375	0.333683	0.0109519	0.625	0.666317	0.0109519	0.142857	0.147194	0.0170322	0.5625	0.607411	0.0160603
+	5Hz	Atom 1	0.866667	0.837885	0.0115295	0.25	0.276541	0.0205689	0.75	0.723459	0.0205689	0.133333	0.162115	0.0115295	0.711538	0.670204	0.0240621
+	5Hz	Atom 5	0.882353	0.855217	0.0118797	0.25	0.236905	0.0120946	0.75	0.763095	0.0120946	0.117647	0.144783	0.0118797	0.716667	0.72319	0.0130967
+	10Hz	NoTreatment	0.875	0.836765	0.0134642	0.6	0.576891	0.00642881	0.4	0.423109	0.00642881	0.125	0.163235	0.0134642	0.314286	0.309841	0.0088586
+	10Hz	Ctrl-IP	0.857143	0.853401	0.010036	0.625	0.603081	0.0119663	0.375	0.396919	0.0119663	0.142857	0.146599	0.010036	0.270833	0.291959	0.0199951
+	10Hz	Atom 1	0.866667	0.891001	0.011634	0.5	0.464776	0.0127966	0.5	0.535224	0.0127966	0.133333	0.108999	0.011634	0.423077	0.476762	0.0197939
+	10Hz	Atom 5	0.882353	0.90105	0.0115956	0.375	0.382143	0.00426867	0.625	0.617857	0.00426867	0.117647	0.0989496	0.0115956	0.575	0.575449	0.0068069

## Sheet: BI_Plots
Genotype	LaserFreq	DrugGroup	Hits	Group Avg	STDERR	FalseAlarms	Group Avg	STDERR	PNoGo	Group Avg	STDERR	Pomission	Group Avg	STDERR	Pinhibition	Group Avg	STDERR
-	0Hz	NoTreatment	0.866667	0.845238	0.0272568	0.25	0.210654	0.00841241	0.75	0.789346	0.00841241	0.133333	0.154762	0.0272568	0.711538	0.74835	0.014206
-	5Hz	NoTreatment	0.882353	0.854537	0.0200321	0.25	0.233333	0.0199383	0.75	0.766667	0.0199383	0.117647	0.145463	0.0200321	0.716667	0.726269	0.0234988
-	5Hz	Ctrl-Oral	0.8125	0.848004	0.0161237	0.25	0.297969	0.0217431	0.75	0.702031	0.0217431	0.1875	0.151996	0.0161237	0.692308	0.645838	0.0288918
-	5Hz	BI 2.5	0.8125	0.843282	0.0102364	0.294118	0.272374	0.0080582	0.705882	0.727626	0.0080582	0.1875	0.156718	0.0102364	0.638009	0.67606	0.0129191
-	5Hz	BI 7.5	0.882353	0.864741	0.00828382	0.25	0.243732	0.00947941	0.75	0.756268	0.00947941	0.117647	0.135259	0.00828382	0.716667	0.718672	0.00883564
-	5Hz	BI 12.5	0.875	0.872619	0.00142289	0.1875	0.207143	0.0103686	0.8125	0.792857	0.0103686	0.125	0.127381	0.00142289	0.785714	0.762578	0.0120081
-	10Hz	NoTreatment	0.8125	0.835714	0.0181104	0.266667	0.254762	0.00284578	0.733333	0.745238	0.00284578	0.1875	0.164286	0.0181104	0.671795	0.694074	0.00786634
-	10Hz	Ctrl-Oral	0.875	0.873669	0.00191962	0.266667	0.272619	0.0160352	0.733333	0.727381	0.0160352	0.125	0.126331	0.00191962	0.695238	0.688161	0.0177071
-	10Hz	BI 2.5	0.8125	0.831127	0.00866906	0.266667	0.235329	0.0130632	0.733333	0.764671	0.0130632	0.1875	0.168873	0.00866906	0.671795	0.716349	0.0167413
-	10Hz	BI 7.5	0.8	0.835504	0.0183043	0.2	0.21131	0.0115333	0.8	0.78869	0.0115333	0.2	0.164496	0.0183043	0.75	0.745469	0.0167241
-	10Hz	BI 12.5	0.823529	0.821008	0.00898445	0.1875	0.163235	0.0134642	0.8125	0.836765	0.0134642	0.176471	0.178992	0.00898445	0.772321	0.801696	0.0154946
+	0Hz	NoTreatment	0.875	0.853401	0.010036	0.235294	0.257763	0.00575958	0.764706	0.742237	0.00575958	0.125	0.146599	0.010036	0.731092	0.697865	0.00624066
+	5Hz	NoTreatment	0.875	0.873669	0.00191962	0.333333	0.345238	0.0205582	0.666667	0.654762	0.0205582	0.125	0.126331	0.00191962	0.619048	0.604677	0.0239681
+	5Hz	Ctrl-Oral	0.8125	0.892122	0.0164086	0.375	0.366667	0.0159719	0.625	0.633333	0.0159719	0.1875	0.107878	0.0164086	0.538462	0.588279	0.0188626
+	5Hz	BI 2.5	0.8125	0.846884	0.0170177	0.3125	0.252381	0.0179927	0.6875	0.747619	0.0179927	0.1875	0.153116	0.0170177	0.615385	0.698911	0.0267916
+	5Hz	BI 7.5	0.823529	0.837885	0.0115295	0.25	0.243452	0.00890302	0.75	0.756548	0.00890302	0.176471	0.162115	0.0115295	0.696429	0.709504	0.00984436
+	5Hz	BI 12.5	0.823529	0.827626	0.0125962	0.25	0.234804	0.0119248	0.75	0.765196	0.0119248	0.176471	0.172374	0.0125962	0.696429	0.715295	0.0164148
+	10Hz	NoTreatment	0.875	0.836765	0.0134642	0.6	0.576891	0.00642881	0.4	0.423109	0.00642881	0.125	0.163235	0.0134642	0.314286	0.309841	0.0088586
+	10Hz	Ctrl-Oral	0.882353	0.857388	0.00966493	0.6	0.567962	0.0174874	0.4	0.432038	0.0174874	0.117647	0.142612	0.00966493	0.32	0.337273	0.0204844
+	10Hz	BI 2.5	0.882353	0.909979	0.0116762	0.4375	0.437465	0.0109281	0.5625	0.562535	0.0109281	0.117647	0.090021	0.0116762	0.504167	0.518673	0.0133503
+	10Hz	BI 7.5	0.866667	0.882598	0.0086839	0.333333	0.333754	0.0171287	0.666667	0.666246	0.0171287	0.133333	0.117402	0.0086839	0.615385	0.621298	0.0207055
+	10Hz	BI 12.5	0.875	0.846289	0.0126092	0.25	0.225595	0.0178656	0.75	0.774405	0.0178656	0.125	0.153711	0.0126092	0.714286	0.731639	0.0233681
